# Supplementary material for: Improved 13C metabolic flux analysis in Escherichia coli metabolism: application of a high-resolution MS (GC–EI–QTOF) for comprehensive assessment of MS/MS fragments
Source: J Ind Microbiol Biotechnol. 2023 Nov 13;50(1):kuad039. doi: 10.1093/jimb/kuad039 (PMC10716738; doi:10.1093/jimb/kuad039)
Supplement: kuad039_Supplemental_Files [file kuad039_supplemental_files.zip]

Archive with 7 entries (7 files):
- Supplementary Figure 1.docx
- Supplementary Figure 2.docx
- SupplementaryData A1.xlsx
- SupplementaryData A2.docx
- SupplementaryData A3.xlsx
- SupplementaryData A4.docx
- SupplementaryData A5.xlsx
