# Supplementary material for: Improved 13C metabolic flux analysis in Escherichia coli metabolism: application of a high-resolution MS (GC–EI–QTOF) for comprehensive assessment of MS/MS fragments
Source: J Ind Microbiol Biotechnol. 2023 Nov 13;50(1):kuad039. doi: 10.1093/jimb/kuad039 (PMC10716738; doi:10.1093/jimb/kuad039)
Supplement: kuad039_Supplemental_Files [file kuad039_supplemental_files.zip › SupplementaryData A1.xlsx]

## Sheet: rules with examples
Supplementary Data A1: Fundamentals to determine the molecular structure of each candidate MS/MS fragment ion
RULES		Example 1	Aspartate						Canditate formulas
Creating a product fragment formula at steps:		rules	details		Possible formulas	Mass transition	final result			m/z (theor)	Formula (M)	Diff (ppm)
1. Maximum candidate elemental composition compared with Precursor fragment		1.	Precursor fragment:	C18H40NO4Si3	I, II, III, IV, V	418 -> 216			I	216.133	C14 H20 Si	45.25
2. Maximal ppm error ≤ 50 ppm		2.	ppm ≤ 50		I, II, III, IV, V		only formula II is possible		II	216.123	C9 H22 N O Si2	1.59					→
3. Checking of C-Si possible ratio: max number of C ≤ C of backbone + Si x 6 possible C-atoms		3.	C-Si ratio	backbone: 1C-atom	II, V				III	216.123	C10 H18 N O4	-0.3
4. O; N preferred connection with Si		4.	O-; N- connection		II				IV	216.12	C13 H18 N Si	-12.94
5. Determination of possible loss: CH3 or (CH2)nCH3; CO; OSiC6H15; NHSiC6H15; SiC6H15 or C4H9									V	216.118	C9 H24 Si3	-23.45
correct formula (following also in other sheets)
		Example 2	Threonine
		rules	details		Possible formulas	Mass transition	final result		Canditate formulas
		1.	Precursor fragment:	C18H42NO3Si3	I, II, III, IV, V	404 -> 244			I	244.167	C12 H28 O Si2	56.47
		2.	ppm ≤ 50		II, III, IV, V				II	244.164	C16 H24 Si	43.6
		3.	C-Si ratio	backbone: 3C-atoms	III, V		only III is possible		III	244.155	C11 H26 N O Si2	4.96					→
		4.	O-; N- connection		III				IV	244.152	C15 H22 N Si	-7.91
									V	244.149	C11 H28 Si3	-17.21

## Sheet: f302
Amino acid	Tandem MS fragment	Precursor ion				Product ion				Canditate formula
		m/z	Fragment ion	Sum formula	Carbon atoms	m/z	Sum formula	Number of backbone carbons (ΔC)	Carbon atoms	Precise mass	m/z (theor)	Formula (M)	Diff (ppm)	sorted out at step x
Ala	Ala[f302]	302	[f302]+	C14H32NO2Si2	[1-2]	142	C7H16NSi	1	[2]	142.105	142.117	C8 H18 Si	90.27	2
										142.104	142.105	C7 H16 N Si	1.78
										142.104	142.099	C8 H14 O2	-39.19	3
										142.104
Asp	Asp[f302]	302	[f302]+	C14H32NO2Si2	[1-2]	160	C5H14NOSi2	1	[2]	160.06	160.073	C6 H16 O Si2	82.17	2
										160.06	160.07	C10 H12 Si	62.55	2
										160.06	160.061	C5 H14 N O Si2	3.6
										160.06	160.058	C9 H10 N Si	-16.02	3
											160.052	C10 H8 O2	-52.39	2
Val	Val[f302]	302	[f302]+	C14H32NO2Si2	[1-2]	172	C7H14NO2Si	2	[1-2]	172.078	172.091	C8 H16 O2 Si	70.94	2
										172.08	172.088	C12 H12 O	52.69	2
										172.079	172.079	C7 H14 N O2 Si	-2.14
										172.079	172.076	C11 H10 N O	-20.4	3
											172.073	C7 H16 O Si2	-33.59	4
Tyr	Tyr[f302]	302	[f302]+	C14H32NO2Si2	[1-2]	202	C8H20NOSi2	1	[2]	202.108	202.12	C9 H22 O Si2	60.87	2
										202.107	202.117	C13 H18 Si	45.33	3
										202.109	202.108	C8 H20 N O Si2	-1.35
										202.108	202.105	C12 H16 N Si	-16.89	3
											202.099	C13 H14 O2	-45.7	3
Val	Val[f302]	302	[f302]+	C14H32NO2Si2	[1-2]	218	C9H24NOSi2	1	[2]	218.139	218.152	C10 H26 O Si2	58.54	2
										218.139	218.149	C14 H22 Si	44.14	3
										218.139	218.139	C9 H24 N O Si2	0.89
										218.139	218.136	C13 H20 N Si	-13.51	3
											218.13	C14 H18 O2	-40.2	3
Ala	Ala[f302]	302	[f302]+	C14H32NO2Si2	[1-2]	274	C13H32NOSi2	2	[1-2]	274.203	274.178	C13 H30 O2 Si2	-95.61	2
										274.203	274.202	C13 H32 N O Si2	-8.77
										274.207	274.108	C14 H20 N O Si2	-351.22	2
										274.204
Ala	Ala[f302]	302	[f302]+	C14H32NO2Si2	[1-2]	170	C8H16NOSi	2	[1-2]	170.098	170.082	C7 H16 N Si2	-97.71	2
										170.098	170.094	C8 H18 Si2	-23.78	4
										170.099	170.096	C12 H12 N	-10.43	3
										170.098	170.1	C8 H16 N O Si	8.04
											170.109	C13 H14	63.5	3
											170.112	C9 H18 O Si	81.97	3
Phe	Phe[302>218]	302	[f302]+	C14H32NO2Si2	[1-2]	218	C9H24NOSi2	1	[2]	218.139	218.118	C13 H16 N O2	-98.31	2
										218.139	218.13	C14 H18 O2	-40.66	3
										218.139	218.136	C13 H20 N Si	-13.97	3
										218.139	218.139	C9 H24 N O Si2	0.43
											218.149	C14 H22 Si	43.68	3
											218.152	C10 H26 O Si2	58.08	2
											218.154	C14 H20 N O	68.49	2

## Sheet: Ala
Amino acid	Tandem MS fragment	Precursor ion				Product ion				Canditate formula
		m/z	Fragment ion	Sum formula	Carbon atoms	m/z	Sum formula	Number of backbone carbons (ΔC)	Carbon atoms	Precise mass	m/z (theor)	Formula (M)	Diff (ppm)	sorted out at step x
Ala	Ala[260>232]	260	[M-57]+	C11H26NO2Si2	[1-2-3]	232	C10H26NOSi2	2	[2-3]	232.154	232.173	C11 H26 N O2 Si	80.26	2
										232.154	232.155	C10 H26 N O Si2	2.77
										232.154	232.131	C10 H24 O2 Si2	-99.79	2
										232.154
Ala	Ala[260>158]	260	[M-57]+	C11H26NO2Si2	[1-2-3]	158	C8H20NSi	2	[2-3]	158.136	158.149	C9 H22 Si	82.39	2
										158.135	158.136	C8 H20 N Si	2.86
										158.136	158.13	C9 H18 O2	-33.95	3
										158.136
Ala	Ala[260>103]	260	[M-57]+	C11H26NO2Si2	[1-2-3]	103	C3H7O2Si	1	[1]	103.02	103.027	C2 H9 N Si2	59.25	2
										103.021	103.021	C3 H7 O2 Si	2.74
										103.021	103.018	C7 H3 O	-27.75	3
										103.021
										232.158	232.173	C11 H26 N O2 Si	75.23	2
Ala	Ala[302>232]	302	[M-15]+	C14H32NO2Si2	[1-2-3]	232	C10H26NOSi2	2	[2-3]	232.153	232.167	C11 H28 O Si2	51.92	2
										232.155	232.155	C10 H26 N O Si2	-2.25
										232.155	232.152	C14 H22 N Si	-15.78	3
											232.133	C14 H18 N O2	-95.03	2
Ala	Ala[302>103]	302	[M-15]+	C14H32NO2Si2	[1-2-3]	103	C3H7O2Si	1	[1]	103.021	103.027	C2 H9 N Si2	57.31	2
										103.021	103.021	C3 H7 O2 Si	0.8
										103.021	103.018	C7 H3 O	-29.69	3
										103.021

## Sheet: Gly
Amino acid	Tandem MS fragment	Precursor ion				Product ion				Canditate formula
		m/z	Fragment ion	Sum formula	Carbon atoms	m/z	Sum formula	Number of backbone carbons (ΔC)	Carbon atoms	Precise mass	m/z (theor)	Formula (M)	Diff (ppm)	sorted out at step x
Gly	Gly[246>218]	246	[M-57]+	C10H24NO2Si2	[1-2]	218	C9H24NOSi2	1	[2]	218.139	218.157	C10 H24 N O2 Si	83.96	2
										218.138	218.139	C9 H24 N O Si2	1.5
										218.139	218.115	C9 H22 O2 Si2	-107.65	2
										218.139
Gly	Gly[246>103]	246	[M-57]+	C10H24NO2Si2	[1-2]	103	C3H7O2Si	1	[1]	103.021	103.027	C2 H9 N Si2	59.25	2
										103.021	103.021	C3 H7 O2 Si	2.74
										103.021	103.018	C7 H3 O	-27.75	3
										103.021
Gly	Gly[246>88]	246	[M-57]+	C10H24NO2Si2	[1-2]	88	C3H10NSi	1	[2]	88.0577	88.0631	C3 H8 N2 O	61.86	2
										88.0578	88.0577	C3 H10 N Si	0.4
										88.0575	88.0451	C2 H8 N2 Si	-142.41	2
										88.0577
Gly	Gly[246>86]	246	[M-57]+	C10H24NO2Si2	[1-2]	86	C3H8NSi	1	[2]	86.0417	86.0546	C4 H10 Si	147.54	2
										86.0424	86.0421	C3 H8 N Si	1.38
										86.0417	86.0362	C4 H6 O2	-66.28	2
										86.0419

## Sheet: Val
Amino acid	Tandem MS fragment	Precursor ion				Product ion				Canditate formula
		m/z	Fragment ion	Sum formula	Carbon atoms	m/z	Sum formula	Number of backbone carbons (ΔC)	Carbon atoms	Precise mass	m/z (theor)	Formula (M)	Diff (ppm)	sorted out at step x
Val	Val[288>260]	288	[M-57]+	C13H30NO2Si2	[1-2-3-4-5]	260	C12H30NOSi2	4	[2-3-4-5]	260.186	260.204	C13 H30 N O2 Si	70.71	2
										260.185	260.186	C12 H30 N O Si2	1.58
										260.186	260.162	C12 H28 O2 Si2	-89.93	2
										260.186
Val	Val[288>216]	288	[M-57]+	C13H30NO2Si2	[1-2-3-4-5]	216	C9H22NOSi2	1	[2]	216.123	216.141	C10 H22 N O2 Si	86.83	2
										216.122	216.136	C10 H24 O Si2	61.78	2
										216.123	216.123	C9 H22 N O Si2	3.6
										216.123	216.12	C13 H18 N Si	-10.94	3
											216.102	C13 H14 N O2	-96.06	2
Val	Val[288>186]	288	[M-57]+	C13H30NO2Si2	[1-2-3-4-5]	186	C10H24NSi	4	[2-3-4-5]	186.167	186.185	C11 H24 N O	97.98	2
										186.167	186.18	C11 H26 Si	68.91	2
										186.167	186.167	C10 H24 N Si	1.36
										186.167	186.161	C11 H22 O2	-29.91	3
											186.149	C10 H20 N O2	-97.46	2
Val	Val[288>103]	288	[M-57]+	C13H30NO2Si2	[1-2-3-4-5]	103	C3H7O2Si	1	[1]	103.021
										103.02	103.027	C2 H9 N Si2	59.57	2
										103.021	103.021	C3 H7 O2 Si	3.06
										103.021	103.018	C7 H3 O	-27.43	3
Val	Val[186>88]	186	[M-159]+	C10H24NSi	[2-3-4-5]	88	C3H10NSi	1	[2]	88.057	88.0703	C4 H12 Si	139.05	2
										88.0589	88.0577	C3 H10 N Si	-3.76
										88.0582	88.0308	C7 H4	-309.81	2
										88.058

## Sheet: Leu
Amino acid	Tandem MS fragment	Precursor ion				Product ion				Canditate formula
		m/z	Fragment ion	Sum formula	Carbon atoms	m/z	Sum formula	Number of backbone carbons (ΔC)	Carbon atoms	Precise mass	m/z (theor)	Formula (M)	Diff (ppm)	sorted out at step x
Leu	Leu[302>274]	302	[M-57]+	C14H32NO2Si2	[1-2-3-4-5-6]	274	C13H32NOSi2	5	[2-3-4-5-6]	274.201	274.22	C14 H32 N O2 Si	67.65	2
										274.201	274.202	C13 H32 N O Si2	2.05
										274.201	274.178	C13 H30 O2 Si2	-84.79	2
										274.201	274.165	C12 H28 N O2 Si2	-130.65	2
Leu	Leu[302>200]	302	[M-57]+	C14H32NO2Si2	[1-2-3-4-5-6]	200	C11H26NSi	5	[2-3-4-5-6]	200.183	200.201	C12 H26 N O	91.7	2
										200.182	200.196	C12 H28 Si	64.67	2
										200.183	200.183	C11 H26 N Si	1.85
										200.183	200.177	C12 H24 O2	-27.23	3
											200.165	C11 H22 N O2	-90.06	2
Leu	Leu[302>103]	302	[M-57]+	C14H32NO2Si2	[1-2-3-4-5-6]	103	C3H7O2Si	1	[1]	103.021	103.039	C3 H11 Si2	180.03	2
										103.02	103.027	C2 H9 N Si2	57.95	2
										103.021	103.021	C3 H7 O2 Si	1.45
										103.021	103.018	C7 H3 O	-29.04	3
											103.008	C2 H5 N O2 Si	-120.63	2
Leu	Leu[344>316]	344	[M-15]+	C17H38NO2Si2	[1-2-3-4-5-6]	316	C16H38NOSi2	5	[2-3-4-5-6]	316.248	316.267	C17 H38 N O2 Si	59.97	2
										316.247	316.249	C16 H38 N O Si2	3.09
										316.248	316.225	C16 H36 O2 Si2	-72.2	2
										316.248
Leu	Leu[344>200]	344	[M-15]+	C17H38NO2Si2	[1-2-3-4-5-6]	200	C11H26NSi	5	[2-3-4-5-6]	200.183	200.201	C12 H26 N O	90.7	2
										200.182	200.196	C12 H28 Si	63.67	2
										200.183	200.183	C11 H26 N Si	0.85
										200.183	200.177	C12 H24 O2	-28.23	3
											200.165	C11 H22 N O2	-91.06	2
Leu	Leu[344>103]	344	[M-15]+	C17H38NO2Si2	[1-2-3-4-5-6]	103	C3H7O2Si	1	[1]	103.021	103.027	C2 H9 N Si2	57.31	2
										103.021	103.021	C3 H7 O2 Si	0.8
										103.021	103.018	C7 H3 O	-29.69	3
										103.021
Leu	Leu[200>158]	200	[M-159]+	C11H26NSi	[2-3-4-5-6]	158	C8H20NSi	2	[2-3]	158.136	158.149	C9 H22 Si	80.7	2
										158.135	158.136	C8 H20 N Si	1.18
										158.137	158.096	C11 H12 N	-248.78	2
										158.136
Leu	Leu[200>88]	200	[M-159]+	C11H26NSi	[2-3-4-5-6]	88	C3H10NSi	1	[2]	88.0578	88.0703	C4 H12 Si	142.84	2
										88.0579	88.0577	C3 H10 N Si	0.03
										88.0574	88.0308	C7 H4	-306.03	2
										88.0577
Leu	Leu[274>218]	274	[M-85]+	C13H32NOSi2	[2-3-4-5-6]	218	C9H24NOSi2	1	[2]	218.142	218.152	C10 H26 O Si2	54.11	2
										218.14	218.139	C9 H24 N O Si2	-3.54
										218.138	218.136	C13 H20 N Si	-17.94	3
										218.14

## Sheet: ILe
Amino acid	Tandem MS fragment	Precursor ion				Product ion				Canditate formula
		m/z	Fragment ion	Sum formula	Carbon atoms	m/z	Sum formula	Number of backbone carbons (ΔC)	Carbon atoms	Precise mass	m/z (theor)	Formula (M)	Diff (ppm)	sorted out at step x
Ile	Ile[302>274]	302	[M-57]+	C14H32NO2Si2	[1-2-3-4-5-6]	274	C13H32NOSi2	5	[2-3-4-5-6]	274.201	274.22	C14 H32 N O2 Si	67.04	2
										274.201	274.202	C13 H32 N O Si2	1.44
										274.201	274.178	C13 H30 O2 Si2	-85.39	2
										274.201
Ile	Ile[302>200]	302	[M-57]+	C14H32NO2Si2	[1-2-3-4-5-6]	200	C11H26NSi	5	[2-3-4-5-6]	200.182	200.201	C12 H26 N O	91.87	2
										200.183	200.196	C12 H28 Si	64.83	2
										200.183	200.183	C11 H26 N Si	2.01
										200.183	200.177	C12 H24 O2	-27.07	3
											200.165	C11 H22 N O2	-89.89	2
Ile	Ile[344>316]	344	[M-15]+	C17H38NO2Si2	[1-2-3-4-5-6]	316	C16H38NOSi2	5	[2-3-4-5-6]	316.248	316.267	C17 H38 N O2 Si	58.18	2
										316.247	316.249	C16 H38 N O Si2	1.3
										316.249	316.225	C16 H36 O2 Si2	-73.99	2
										316.248	316.212	C15 H34 N O2 Si2	-113.75	2
Ile	Ile[344>200]	344	[M-15]+	C17H38NO2Si2	[1-2-3-4-5-6]	200	C11H26NSi	5	[2-3-4-5-6]	200.183	200.201	C12 H26 N O	90.21	2
										200.183	200.196	C12 H28 Si	63.17	2
										200.183	200.183	C11 H26 N Si	0.35
										200.183	200.177	C12 H24 O2	-28.73	3
											200.165	C11 H22 N O2	-91.56	2
Ile	Ile[344>184]	344	[M-15]+	C17H38NO2Si2	[1-2-3-4-5-6]	184	C10H22NSi	5	[2-3-4-5-6]	184.151	184.17	C11 H22 N O	99.69	2
										184.152	184.164	C11 H24 Si	70.3	2
										184.151	184.152	C10 H22 N Si	2.01
										184.151	184.146	C11 H20 O2	-29.61	3
											184.133	C10 H18 N O2	-97.9	2
Ile	Ile[200>142]	200	[M-159]+	C11H26NSi	[2-3-4-5-6]	142	C7H16NSi	1	[2]	142.105	142.117	C8 H18 Si	94.97	2
										142.104	142.105	C7 H16 N Si	6.47
										142.102	142.078	C11 H10	-183.19	2
										142.104
Ile	Ile[200>88]	200	[M-159]+	C11H26NSi	[2-3-4-5-6]	88	C3H10NSi	1	[2]	88.0578	88.0703	C4 H12 Si	141.7	2
										88.0577	88.0577	C3 H10 N Si	-1.11
										88.0579	88.0308	C7 H4	-307.17	2
										88.0578

## Sheet: Pro
Amino acid	Tandem MS fragment	Precursor ion				Product ion				Canditate formula
		m/z	Fragment ion	Sum formula	Carbon atoms	m/z	Sum formula	Number of backbone carbons (ΔC)	Carbon atoms	Precise mass	m/z (theor)	Formula (M)	Diff (ppm)	sorted out at step x
Pro	Pro[286>258]	286	[M-57]+	C13H28NO2Si2	[1-2-3-4-5]	258	C12H28NOSi2	4	[2-3-4-5]	258.17	258.188	C13 H28 N O2 Si	71.46	2
										258.17	258.17	C12 H28 N O Si2	1.78
										258.17	258.147	C12 H26 O2 Si2	-90.44	2
										258.17
Pro	Pro[286>184]	286	[M-57]+	C13H28NO2Si2	[1-2-3-4-5]	184	C10H22NSi	4	[2-3-4-5]	184.152	184.17	C11 H22 N O	99.14	2
										184.151	184.164	C11 H24 Si	69.75	2
										184.151	184.152	C10 H22 N Si	1.46
										184.151	184.146	C11 H20 O2	-30.15	3
											184.133	C10 H18 N O2	-98.44	2
Pro	Pro[328>300]	328	[M-15]+	C16H34NO2Si2	[1-2-3-4-5]	300	C15H34NOSi2	4	[2-3-4-5]	300.217	300.235	C16 H34 N O2 Si	61.95	2
										300.216	300.217	C15 H34 N O Si2	2.03
										300.217	300.193	C15 H32 O2 Si2	-77.27	2
										300.217
Pro	Pro[328>168]	328	[M-15]+	C16H34NO2Si2	[1-2-3-4-5]	168	C9H18NSi	4	[2-3-4-5]	168.12	168.133	C10 H20 Si	75.41	2
										168.12	168.12	C9 H18 N Si	0.61
										168.12	168.114	C10 H16 O2	-34.02	3
										168.12

## Sheet: Ser
Amino acid	Tandem MS fragment	Precursor ion				Product ion				Canditate formula
		m/z	Fragment ion	Sum formula	Carbon atoms	m/z	Sum formula	Number of backbone carbons (ΔC)	Carbon atoms	Precise mass	m/z (theor)	Formula (M)	Diff (ppm)	sorted out at step x
Ser	Ser[390>362]	390	[M-57]+	C17H40NO3Si3	[1-2-3]	362	C16H40NO2Si3	2	[2-3]	362.236	362.254	C17 H40 N O3 Si2	51.69	2
										362.235	362.236	C16 H40 N O2 Si3	2.03
										362.235	362.212	C16 H38 O3 Si3	-63.7	2
										362.235	362.2	C15 H36 N O3 Si3	-98.42	2
Ser	Ser[390>288]	390	[M-57]+	C17H40NO3Si3	[1-2-3]	288	C14H34NOSi2	2	[2-3]	288.217	288.235	C15 H34 N O2 Si	65.57	2
										288.216	288.23	C15 H36 O Si2	46.79	3
										288.216	288.217	C14 H34 N O Si2	3.16
										288.216	288.212	C14 H36 Si3	-15.62	4
											288.212	C15 H32 O3 Si	-17.04	3
Ser	Ser[390>230]	390	[M-57]+	C17H40NO3Si3	[1-2-3]	230	C10H24NOSi2	2	[2-3]	230.139	230.152	C11 H26 O Si2	57.08	2
										230.138	230.149	C15 H22 Si	43.43	3
										230.138	230.139	C10 H24 N O Si2	2.44
										230.139	230.136	C14 H20 N Si	-11.21	3
											230.134	C10 H26 Si3	-21.08	4
Ser	Ser[390>142]	390	[M-57]+	C17H40NO3Si3	[1-2-3]	142	C7H16NSi	1	[2]	142.105	142.117	C8 H18 Si	92.39	2
										142.104	142.105	C7 H16 N Si	3.89
										142.103	142.099	C8 H14 O2	-37.08	3
										142.104

## Sheet: Thr
Amino acid	Tandem MS fragment	Precursor ion				Product ion				Canditate formula
		m/z	Fragment ion	Sum formula	Carbon atoms	m/z	Sum formula	Number of backbone carbons (ΔC)	Carbon atoms	Precise mass	m/z (theor)	Formula (M)	Diff (ppm)	sorted out at step x
Thr	Thr[404>376]	404	[M-57]+	C18H42NO3Si3	[1-2-3-4]	376	C17H42NO2Si3	3	[2-3-4]	376.252	376.27	C18 H42 N O3 Si2	49.28	3
										376.251	376.252	C17 H42 N O2 Si3	1.47
										376.251	376.228	C17 H40 O3 Si3	-61.81	2
										376.251	376.215	C16 H38 N O3 Si3	-95.24	2
Thr	Thr[404>246]	404	[M-57]+	C18H42NO3Si3	[1-2-3-4]	246	C10H24NO2Si2	2	[1-2]	246.135	246.149	C15 H20 N O2	64.82	2
										246.13	246.147	C11 H26 O2 Si2	55.6	2
										246.133	246.143	C15 H22 O Si	42.84	3
										246.133	246.134	C10 H24 N O2 Si2	4.5
											246.131	C14 H20 N O Si	-8.26	3
											246.129	C10 H26 O Si3	-17.49	4
Thr	Thr[404>244]	404	[M-57]+	C18H42NO3Si3	[1-2-3-4]	244	C11H26NOSi2	3	[2-3-4]	244.151	244.167	C12 H28 O Si2	56.47	2
										244.155	244.164	C16 H24 Si	43.6	3
										244.154	244.155	C11 H26 N O Si2	4.96
										244.154	244.152	C15 H22 N Si	-7.91	3
											244.149	C11 H28 Si3	-17.21	4
Thr	Thr[404>159]	404	[M-57]+	C18H42NO3Si3	[1-2-3-4]	159	C8H19OSi	2	[3-4]	159.12	159.125	C8 H17 N O2	34.44	3
										159.12	159.12	C8 H19 O Si	0.43
										159.12	159.117	C12 H15	-19.31	3
										159.12	159.107	C7 H17 N O Si	-78.61	2
Thr	Thr[404>142]	404	[M-57]+	C18H42NO3Si3	[1-2-3-4]	142	C7H16NSi	1	[2]	142.105	142.117	C8 H18 Si	90.51	2
										142.104	142.105	C7 H16 N Si	2.01
										142.104	142.099	C8 H14 O2	-38.95	3
										142.104
Thr	Thr[404>103]	404	[M-57]+	C18H42NO3Si3	[1-2-3-4]	103	C4H11OSi	2	[3-4]	103.057	103.063	C4 H9 N O2	53.5	2
										103.057	103.057	C4 H11 O Si	0.98
										103.057	103.054	C8 H7	-29.5	3
										103.057
Thr	Thr[302>218]	302	[M-159]+	C15H36NOSi2	[2-3-4]	218	C9H24NOSi2	1	[2]	218.139	218.152	C10 H26 O Si2	57.62	2
										218.139	218.149	C14 H22 Si	43.22	3
										218.139	218.139	C9 H24 N O Si2	-0.03
										218.139	218.136	C13 H20 N Si	-14.43	3
Thr	Thr[302>142]	302	[M-159]+	C15H36NOSi2	[2-3-4]	142	C7H16NSi	1	[2]	142.104	142.081	C7 H14 O Si	-163.66	2
										142.105	142.105	C7 H16 N Si	3.89
										142.104	142.123	C8 H16 N O	130.47	2
										142.104

[truncated: 3 more sheets: Asp, Glu, Lys]
