# Supplementary material for: Improved 13C metabolic flux analysis in Escherichia coli metabolism: application of a high-resolution MS (GC–EI–QTOF) for comprehensive assessment of MS/MS fragments
Source: J Ind Microbiol Biotechnol. 2023 Nov 13;50(1):kuad039. doi: 10.1093/jimb/kuad039 (PMC10716738; doi:10.1093/jimb/kuad039)
Supplement: kuad039_Supplemental_Files [file kuad039_supplemental_files.zip › SupplementaryData A3.xlsx]

## Sheet: SupplemntA3
Supplementary Data A3: The complete library of precursor-product ion pairs
a The number of backbone carbons in a candidate fragment ion was determined by comparing the m/z values of the unlabeled versus fully 13C-labeled fragment of identical sum formula as described in the main paper section 3.1.
b Maximum difference between measured and predicted TMID
c Maximum standard deviation of all replicates
d Quality levels (Measurement accuracy: MA; Measurement precision: MP; [mol %]): I: MA<0.4, MP<0.4; accepted for 13C-MFA; II: 0.4<MA<1, MP<1; III: 1<MA<5, MP<5; IV: MA>5, MP>5
Amino acid	Tandem MS fragment	Precursor ion			Product ion
		m/z	Fragment ion	Carbon atoms	m/z	Number of backbone carbonsa	Carbon atoms	Measurement accuracyb Δmax [mol %]	Measurement precisionc (n=x) Std Devmax [ %]	Quality leveld	optimal collision energy (eV)	related work
Ala	Ala[302>232]	302	[M-15]+	[1-2-3]	232	2	[2-3]	4.48817	0.89303	III	2
Ala	Ala[302>103]	302	[M-15]+	[1-2-3]	103	1	[1]	0.980493	0.967951	II	2
Ala	Ala[260>232]	260	[M-57]+	[1-2-3]	232	2	[2-3]	0.176305	0.0881602	I	6
Ala	Ala[260>158]	260	[M-57]+	[1-2-3]	158	2	[2-3]	0.0818199	0.0879189	I	6
Ala	Ala[260>103]	260	[M-57]+	[1-2-3]	103	1	[1]	0.262561	0.117262	I	6	Okahashi et al., 2016
Ala	Ala[302>274]	302	[f302]+	[1-2]	274	2	[1-2]	0.854901	0.978266	II	10
Ala	Ala[302>218]	302	[f302]+	[1-2]	218	1	[2]	2.68107	1.3102	III	10
Ala	Ala[302>202]	302	[f302]+	[1-2]	202	1	[2]	> 5.0	> 5.0	IV	12
Ala	Ala[302>172]	302	[f302]+	[1-2]	172	2	[1-2]	> 5.0	4.21227	IV	8
Ala	Ala[302>160]	302	[f302]+	[1-2]	160	1	[2]	> 5.0	2.97934	IV	8
Ala	Ala[302>142]	302	[f302]+	[1-2]	142	1	[2]	0.516928	0.644993	II	8
Asp	Asp[418>390]	418	[M-57]+	[1-2-3-4]	390	3	[2-3-4]	0.457789	0.150649	II	6	Choi et al., 2012, supplement
Asp	Asp[418>376]	418	[M-57]+	[1-2-3-4]	376	2	[1-2]	0.462061	0.155351	II	8 (10)	Okahashi et al., 2016; Choi et al., 2012, supplement
Asp	Asp[418>346]	418	[M-57]+	[1-2-3-4]	346	2	[2-3]	2.02541	0.45165	III	6	Choi et al., 2012
Asp	Asp[418>316]	418	[M-57]+	[1-2-3-4]	316	3	[2-3-4]	0.747762	0.164917	II	8	Choi et al., 2012, supplement
Asp	Asp[418>244]	418	[M-57]+	[1-2-3-4]	244	2	[1-2]	0.120613	0.0883074	I	6 (8)	Okahashi et al., 2016; Choi et al., 2012
Asp	Asp[418>216]	418	[M-57]+	[1-2-3-4]	216	1	[2]	0.307981	0.102788	I	8	Choi et al., 2012, supplement: undetermined carbon position
Asp	Asp[418>142]	418	[M-57]+	[1-2-3-4]	142	1	[2]	1.36	0.49	III	6
Asp	Asp[418>117]	418	[M-57]+	[1-2-3-4]	117	2	[3-4]	2.39	0.09	III	14	Okahashi et al., 2016, Choi et al., 2012
Asp	Asp[418>103]	418	[M-57]+	[1-2-3-4]	103	1	[1]	0.388096	0.219115	I	16	Choi et al., 2012
Asp	Asp[390>346]	390	[M-85]+	[2-3-4]	346	2	[2-3]	0.388003	0.339763	I	4	Okahashi et al., 2016; Choi et al., 2012
Asp	Asp[390>216]	390	[M-85]+	[2-3-4]	216	2	[2-3]	> 5.0	0.22	IV	6	Okahashi et al., 2016; Choi et al., 2012, supplement
Asp	Asp[316>218]	316	[M-159]+	[2-3-4]	218	1	[2]	> 5.0	> 5.0	IV	6
Asp	Asp[316>142]	316	[M-159]+	[2-3-4]	142	2	[2-3]	0.872228	0.245534	II	8 (6)
Asp	Asp[302>218]	302	[f302]+	[1-2]	218	1	[2]	0.322273	0.0752345	I	12	Okahashi et al., 2016
Asp	Asp[302>202]	302	[f302]+	[1-2]	202	1	[2]	1.27	0.61	III	12
Asp	Asp[302>172]	302	[f302]+	[1-2]	172	2	[1-2]	1.34	0.81	III	8
Asp	Asp[302>160]	302	[f302]+	[1-2]	160	1	[2]	2.3438	0.486689	III	2
Glu	Glu[474>170]	474	[M-15]+	[1-2-3-4-5]	170	3	[2-3-4]	4.39048	1.30574	III	12
Glu	Glu[432>244]	432	[M-57]+	[1-2-3-4-5]	244	3	[2-3-4]	3.9538	0.563124	III	10
Glu	Glu[432>170]	432	[M-57]+	[1-2-3-4-5]	170	3	[2-3-4]	> 5.0	1.16	IV	16
Glu	Glu[404>244]	404	[M-85]+	[2-3-4-5]	244	3	[2-3-4]	0.125454	0.215649	I	2	Okahashi et al., 2016
Glu	Glu[404>170]	404	[M-85]+	[2-3-4-5]	170	3	[2-3-4]	0.107839	0.268189	I	2	Okahashi et al., 2016
Glu	Glu[330>170]	330	[M-159]+	[2-3-4-5]	170	3	[2-3-4]	0.21151	0.0447722	I	10	Okahashi et al., 2016
Glu	Glu[302>218]	302	[f302]+	[1-2]	218	1	[2]	> 5.0	1.58592	IV	12	Okahashi et al., 2016
Glu	Glu[302>160]	302	[f302]+	[1-2]	160	1	[2]	> 5.0	1.61525	IV	8
Glu	Glu[302>142]	302	[f302]+	[1-2]	142	1	[2]	1.55633	2.36697	III	10
Gly	Gly[246>218]	246	[M-57]+	[1-2]	218	1	[2]	0.300964	0.170587	I	4
Gly	Gly[246>103]	246	[M-57]+	[1-2]	103	1	[1]	0.139829	0.0671468	I	2	Okahashi et al., 2016
Gly	Gly[246>86]	246	[M-57]+	[1-2]	86	1	[2]	2.59372	0.268117	III	2
Gly	Gly[302>274]	302	[f302]+	[1-2]	274	2	[1-2]	> 5.0	> 5.0	IV	10
Gly	Gly[302>218]	302	[f302]+	[1-2]	218	1	[2]	> 5.0	> 5.0	IV	10
Gly	Gly[302>202]	302	[f302]+	[1-2]	202	1	[2]	> 5.0	> 5.0	IV	12
Gly	Gly[302>172]	302	[f302]+	[1-2]	172	2	[1-2]	> 5.0	2.97958	IV	8
Gly	Gly[302>170]	302	[f302]+	[1-2]	170	2	[1-2]	2	3.86	III	8
Gly	Gly[302>160]	302	[f302]+	[1-2]	160	1	[2]	> 5.0	3.00655	IV	8
Gly	Gly[302>142]	302	[f302]+	[1-2]	142	1	[2]	> 5.0	4.54013	IV	6
Gly	Gly[302>88]	302	[f302]+	[1-2]	88	1	[2]	> 5.0	> 5.0	IV	12
Ile	Ile[344>316]	344	[M-15]+	[1-2-3-4-5-6]	316	5	[2-3-4-5-6]	1.01121	1.00123	III	4
Ile	Ile[344>200]	344	[M-15]+	[1-2-3-4-5-6]	200	5	[2-3-4-5-6]	0.599812	0.50394	II	4
Ile	Ile[344>184]	344	[M-15]+	[1-2-3-4-5-6]	184	5	[2-3-4-5-6]	1.11571	0.796455	III	16
Ile	Ile[302>274]	302	[M-57]+	[1-2-3-4-5-6]	274	5	[2-3-4-5-6]	0.362636	0.268939	I	8
Ile	Ile[302>200]	302	[M-57]+	[1-2-3-4-5-6]	200	5	[2-3-4-5-6]	0.27	0.14	I	6
Ile	Ile[200>142]	200	[M-159]+	[2-3-4-5-6]	142	1	[2]	> 5.0	3.76019	IV	2
Ile	Ile[200>88]	200	[M-159]+	[2-3-4-5-6]	88	1	[2]	1.63889	0.337701	III	16
Ile	Ile[302>274]	302	[f302]+	[1-2]	274	2	[1-2]	> 5.0	0.0876066	IV	8
Ile	Ile[302>218]	302	[f302]+	[1-2]	218	1	[2]	1.1296	0.233728	III	6	Okahashi et al., 2016
Ile	Ile[302>172]	302	[f302]+	[1-2]	172	2	[1-2]	> 5.0	0.64	IV	10
Ile	Ile[302>142]	302	[f302]+	[1-2]	142	1	[2]	> 5.0	0.27	IV	10
Leu	Leu[344>316]	344	[M-15]+	[1-2-3-4-5-6]	316	5	[2-3-4-5-6]	0.823556	3.45582	III	12
Leu	Leu[344>200]	344	[M-15]+	[1-2-3-4-5-6]	200	5	[2-3-4-5-6]	0.511844	0.542764	II	16
Leu	Leu[344>103]	344	[M-15]+	[1-2-3-4-5-6]	103	1	[1]	0.852832	1.00256	II	14
Leu	Leu[302>274]	302	[M-57]+	[1-2-3-4-5-6]	274	5	[2-3-4-5-6]	0.223802	0.0488188	I	6 (8)
Leu	Leu[302>200]	302	[M-57]+	[1-2-3-4-5-6]	200	5	[2-3-4-5-6]	4.32	1.74	III	10
Leu	Leu[302>103]	302	[M-57]+	[1-2-3-4-5-6]	103	1	[1]	2.74	0.34	III	12
Leu	Leu[274>218]	274	[M-85]+	[2-3-4-5-6]	218	1	[2]	0.593698	0.794487	II	4
Leu	Leu[200>158]	200	[M-159]+	[2-3-4-5-6]	158	2	[2-3]	> 5.0	3.05794	IV	8
Leu	Leu[200>88]	200	[M-159]+	[2-3-4-5-6]	88	1	[2]	0.501223	0.200856	II	16
Leu	Leu[302>218]	302	[f302]+	[1-2]	218	1	[2]	> 5.0	0.545308	IV	16	Okahashi et al., 2016
Leu	Leu[302>170]	302	[f302]+	[1-2]	170	2	[1-2]	0.433414	0.161122	II	12
Leu	Leu[302>160]	302	[f302]+	[1-2]	160	1	[2]	> 5.0	0.62	IV	8
Lys	Lys[431>274]	431	[M-57]+	[1-2-3-4-5-6]	274	4	[1-2-3-4]	?	?		8	Okahashi et al., 2016; undetermined carbon position
Lys	Lys[431>272]	431	[M-57]+	[1-2-3-4-5-6]	272	5	[2-3-4-5-6]	1.39825	0.936172	III	8
Lys	Lys[431>256]	431	[M-57]+	[1-2-3-4-5-6]	256	4	[2-3-4-5]	2.13114	3.55213	III	12
Lys	Lys[431>198]	431	[M-57]+	[1-2-3-4-5-6]	198	5	[2-3-4-5-6]	0.581327	0.761718	II	10 (8)	Okahashi et al., 2016; undetermined carbon position
Lys	Lys[431>144]	431	[M-57]+	[1-2-3-4-5-6]	144	1	[2]	> 5.0	0.32601	IV	10
Lys	Lys[431>130]	431	[M-57]+	[1-2-3-4-5-6]	130	3	[2-3-4]	> 5.0	0.741854	IV	14
Lys	Lys[302>218]	302	[f302]+	[1-2]	218	1	[2]	0.25	0.04	I	10	Okahashi et al., 2016
Lys	Lys[302>170]	302	[f302]+	[1-2]	170	2	[1-2]	> 5.0	0.238425	IV	10
Lys	Lys[302>142]	302	[f302]+	[1-2]	142	1	[2]	2.34	0.55	III	10
Phe	Phe[302>218]	302	[f302]+	[1-2]	218	1	[2]	0.371475	0.18325	I	10	Okahashi et al., 2016
Phe	Phe[302>202]	302	[f302]+	[1-2]	202	1	[2]	0.755143	1.20064	III	12
Phe	Phe[302>172]	302	[f302]+	[1-2]	172	2	[1-2]	0.877103	0.783619	II	10
Phe	Phe[302>160]	302	[f302]+	[1-2]	160	1	[2]	1.92	0.68	III	8
Phe	Phe[302>142]	302	[f302]+	[1-2]	142	1	[2]	0.13	0.51	II	10
Pro	Pro[328>300]	328	[M-15]+	[1-2-3-4-5]	300	4	[2-3-4-5]	> 5.0	1.412	IV	10
Pro	Pro[328>168]	328	[M-15]+	[1-2-3-4-5]	168	4	[2-3-4-5]	> 5.0	1.33697	IV	10
Pro	Pro[286>258]	286	[M-57]+	[1-2-3-4-5]	258	4	[2-3-4-5]	0.256551	0.112558	I	12
Pro	Pro[286>184]	286	[M-57]+	[1-2-3-4-5]	184	4	[2-3-4-5]	0.459444	0.0943794	II	12
Pro	Pro[302>202]	302	[f302]+	[1-2]	202	1	[2]	> 5.0	> 5.0	IV	12
Pro	Pro[302>172]	302	[f302]+	[1-2]	172	2	[1-2]	4.52025	3.02905	III	10
Pro	Pro[302>170]	302	[f302]+	[1-2]	170	2	[1-2]	> 5.0	> 5.0	IV	10
Pro	Pro[302>160]	302	[f302]+	[1-2]	160	1	[2]	> 5.0	> 5.0	IV	8
Pro	Pro[302>142]	302	[f302]+	[1-2]	142	1	[2]	> 5.0	1.00664	IV	10
Ser	Ser[390>362]	390	[M-57]+	[1-2-3]	362	2	[1-2]	0.172895	0.122318	I	6
Ser	Ser[390>288]	390	[M-57]+	[1-2-3]	288	2	[2-3]	0.383935	0.524942	II	6
Ser	Ser[390>230]	390	[M-57]+	[1-2-3]	230	2	[2-3]	1.92366	0.19117	III	8
Ser	Ser[390>142]	390	[M-57]+	[1-2-3]	142	1	[2]	1.26253	0.510292	III	6 (12)	Okahashi et al., 2016; undetermined carbon position
Ser	Ser[302>274]	302	[f302]+	[1-2]	274	2	[1-2]	4.30907	> 5.0	IV	6
Ser	Ser[302>218]	302	[f302]+	[1-2]	218	1	[2]	0.124876	0.35333	I	6	Okahashi et al., 2016
Ser	Ser[302>202]	302	[f302]+	[1-2]	202	1	[2]	2.45292	0.94236	III	10
Ser	Ser[302>172]	302	[f302]+	[1-2]	172	2	[1-2]	> 5.0	0.822666	IV	10
Ser	Ser[302>170]	302	[f302]+	[1-2]	170	2	[1-2]	> 5.0	4.04	IV	10
Ser	Ser[302>160]	302	[f302]+	[1-2]	160	1	[2]	> 5.0	> 5.0	IV	8
Ser	Ser[302>142]	302	[f302]+	[1-2]	142	1	[2]	0.323354	1.02897	III	10
Thr	Thr[404>376]	404	[M-57]+	[1-2-3-4]	376	3	[2-3-4]	0.307422	0.110308	I	4
Thr	Thr[404>246]	404	[M-57]+	[1-2-3-4]	246	2	[1-2]	> 5.0	0.282722	IV	10
Thr	Thr[404>244]	404	[M-57]+	[1-2-3-4]	244	3	[2-3-4]	2.38632	0.44209	III	8 (6)
Thr	Thr[404>159]	404	[M-57]+	[1-2-3-4]	159	2	[3-4]	0.449647	0.443479	II	10
Thr	Thr[404>142]	404	[M-57]+	[1-2-3-4]	142	1	[2]	0.538985	0.538624	II	8
Thr	Thr[404>103]	404	[M-57]+	[1-2-3-4]	103	2	[3-4]	0.55	0.39	II	4
Thr	Thr[302>218]	302	[M-159]+	[2-3-4]	218	1	[2]	0.327684	0.099279	I	10
Thr	Thr[302>142]	302	[M-159]+	[2-3-4]	142	1	[2]	0.163465	0.18364	I	10
Thr	Thr[302>218]	302	[f302]+	[1-2]	218	1	[2]	0.327684	0.099279	I	10
Thr	Thr[302>172]	302	[f302]+	[1-2]	172	2	[1-2]	1.30217	0.511868	III	10
Thr	Thr[302>142]	302	[f302]+	[1-2]	142	1	[2]	0.163465	0.18364	I	10
Tyr	Tyr[302>202]	302	[f302]+	[1-2]	202	1	[2]	0.922694	0.458613	II	12
Tyr	Tyr[302>160]	302	[f302]+	[1-2]	160	1	[2]	1.647	0.235671	III	12
Tyr	Tyr[302>142]	302	[f302]+	[1-2]	142	1	[2]	0.25237	0.179104	I	10
Val	Val[288>260]	288	[M-57]+	[1-2-3-4-5]	260	4	[2-3-4-5]	0.266277	0.085342	I	8
Val	Val[288>216]	288	[M-57]+	[1-2-3-4-5]	216	1	[2]	3.09006	0.317281	III	12
Val	Val[288>186]	288	[M-57]+	[1-2-3-4-5]	186	4	[2-3-4-5]	0.261424	0.331968	I	6
Val	Val[288>103]	288	[M-57]+	[1-2-3-4-5]	103	1	[1]	> 5.0	0.822534	IV	10
Val	Val[186>88]	186	[M-159]+	[2-3-4-5]	88	1	[2]	> 5.0	> 5.0	IV	12
Val	Val[302>218]	302	[f302]+	[1-2]	218	1	[2]	0.381247	0.344921	I	6	Okahashi et al., 2016
Val	Val[302>172]	302	[f302]+	[1-2]	172	2	[1-2]	2.69032	2.11069	III	10
Val	Val[302>170]	302	[f302]+	[1-2]	170	2	[1-2]	> 5.0	3.33103	IV	10
Val	Val[302>160]	302	[f302]+	[1-2]	160	1	[2]	1.61136	0.579741	III	8
Val	Val[302>142]	302	[f302]+	[1-2]	142	1	[2]	0.89	0.67	II	2
								7
