# Supplementary material for: Improved 13C metabolic flux analysis in Escherichia coli metabolism: application of a high-resolution MS (GC–EI–QTOF) for comprehensive assessment of MS/MS fragments
Source: J Ind Microbiol Biotechnol. 2023 Nov 13;50(1):kuad039. doi: 10.1093/jimb/kuad039 (PMC10716738; doi:10.1093/jimb/kuad039)
Supplement: kuad039_Supplemental_Files [file kuad039_supplemental_files.zip › SupplementaryData A5.xlsx]

## Sheet: MFA model
Reaction number	Stoichiometric reaction & Carbon transition
Glycolysis
v1	GLC.ext (abcdef) + PEP (ghi) -> G6P (abcdef) + PYR (ghi)
v2	G6P (abcdef) <-> F6P (abcdef)
v3	F6P (abcdef) -> FBP (abcdef)
v4	FBP (abcdef) <-> GAP (cba) + GAP (def)
v5	GAP (abc) <-> PGA (abc)
v6	PGA (abc) <-> PEP (abc)
v7	PEP (abc) -> PYR (abc)
Pentose phosphate pathway
v8	G6P (abcdef) -> PG6 (abcdef)
v9	PG6 (abcdef) -> P5P (bcdef) + CO2 (a)
v10	P5P (abcde) <-> GAP (cde) + TK_C2 (ab)
v11	F6P (abcdef) <-> E4P (cdef) + TK_C2 (ab)
v12	S7P (abcdefg) <-> P5P (cdefg) + TK_C2 (ab)
v13	F6P (abcdef) <-> GAP (def) + TK_C3 (abc)
v14	S7P (abcdefg) <-> E4P (defg) + TK_C3 (abc)
TCA cycle
v15	PYR (abc) -> AcCoA (bc) + CO2 (a)
v16	OAA (abcd) + AcCoA (ef) -> CIT (dcbfea)
v17	CIT (abcdef) <-> ICIT (abcdef)
v18	ICIT (abcdef) <-> OGA (abcde) + CO2 (f)
v19	OGA (abcde) -> SUCC (bcde) + CO2 (a)
v20	SUCC (abcd) <-> FUM (abcd)
v21	FUM (abcd) <-> MAL (abcd)
v22	MAL (abcd) -> OAA (abcd)
Anaplerotic reactions
v23	MAL (abcd) -> PYR (abc) + CO2 (d)
v24	PEP (abc) + CO2 (d) -> OAA (abcd)
v25	OAA (abcd) -> PEP (abc) + CO2 (d)
Acetate metabolism
v26	AcCoA (ab) -> AC (ab)
Amino acid biosynthesis
v27	OGA (abcde) <-> GLU (abcde)
v28	GLU (abcde) -> PRO (abcde)
v29	OAA (abcd) -> ASP (abcd)
v30	PYR (abc) <-> ALA (abc)
v31	PGA (abc) -> SER (abc)
v32	SER (abc) <-> GLY (ab) + C1 (c)
v33	THR (abcd) -> GLY (ab) + AcCoA (cd)
v34	GLY (ab) -> C1 (a) + CO2 (b)
v35	SER (abc) -> CYS (abc)
v36	ASP (abcd) + PYR (efg) -> LYS (abcdgf) + CO2 (e)
v37	ASP (abcd) -> THR (abcd)
v38	ASP (abcd) + C1 (e) -> MET (abcde)
v39	AKV (abcde) -> VAL (abcde)
v40	PYR (abc) + PYR (def) -> AKV (debcf) + CO2 (a)
v41	AKV (abcde) + AcCoA (fg) -> LEU (fgbcde) + CO2 (a)
v42	THR (abcd) + PYR (efg) -> ILE (abfcdg) + CO2 (a)
v43	SHIK (abcdefg) + PEP (hij) -> PHE (hijbcdefg) + CO2 (a)
v44	PHE (abcdefghi) -> TYR (abcdefghi)
v45	P5P (abcde) + C1 (f) -> HIS (edcbaf)
v46	E4P (abcd) + PEP (efg) -> SHIK (efgabcd)
Glyoxylate cyle
v47	ICIT (abcdef) -> GLX (ab) + SUCC (edcf)
v48	GLX (ab) + AcCoA (cd) -> MAL (abdc)
Entner-Doudoroff pathway
v49	PG6 (abcdef) -> KDPG (abcdef)
v50	KDPG (abcdef) -> PYR (abc) + GAP (def)
Biomass formation
v51	0.205*G6P + 0.071*F6P + 0.754*P5P + 0.129*GAP + 0.622*PGA + 0.051*PEP + 0.083*PYR + 2.51*AcCoA + 0.088*OGA + 0.34*OAA + 0.488*ALA + 0.458*ASP + 0.087*CYS + 0.5*GLU + 0.582*GLY + 0.09*HIS + 0.276*ILE + 0.428*LEU + 0.326*LYS + 0.146*MET + 0.176*PHE + 0.21*PRO + 0.205*SER + 0.241*THR + 0.131*TYR + 0.402*VAL + 0.443*C1 -> Biomass
Transport
v52	AC (ab) -> AC.ext (ab)
v53	CO2 (a) -> CO2.ext (a)
CO2 exchange
v54	CO2.u (a) + CO2 (b) -> CO2 (a) + CO2.ext (b)
	G values
	0*ALA (abc) -> ALA.s (abc)
	0*ALA.u (abc) -> ALA.s (abc)
	ALA.s -> ALAsink
	0*ASP (abcd) -> ASP.s (abcd)
	0*ASP.u (abcd) -> ASP.s (abcd)
	ASP.s -> ASPsink
	0*GLU (abcde) -> GLU.s (abcde)
	0*GLU.u (abcde) -> GLU.s (abcde)
	GLU.s -> GLUsink
	0*GLY (ab) -> GLY.s (ab)
	0*GLY.u (ab) -> GLY.s (ab)
	GLY.s -> GLYsink
	0*ILE (abcdef) -> ILE.s (abcdef)
	0*ILE.u (abcdef) -> ILE.s (abcdef)
	ILE.s -> ILEsink
	0*LEU (abcdef) -> LEU.s (abcdef)
	0*LEU.u (abcdef) -> LEU.s (abcdef)
	LEU.s -> LEUsink
	0*LYS (abcdef) -> LYS.s (abcdef)
	0*LYS.u (abcdef) -> LYS.s (abcdef)
	LYS.s -> LYSsink
	0*PRO (abcde) -> PRO.s (abcde)
	0*PRO.u (abcde) -> PRO.s (abcde)
	PRO.s -> PROsink
	0*SER (abc) -> SER.s (abc)
	0*SER.u (abc) -> SER.s (abc)
	SER.s -> SERsink
	0*THR (abcd) -> THR.s (abcd)
	0*THR.u (abcd) -> THR.s (abcd)
	THR.s -> THRsink
	0*TYR (abcdefghi) -> TYR.s (abcdefghi)
	0*TYR.u (abcdefghi) -> TYR.s (abcdefghi)
	TYR.s -> TYRsink
	0*VAL (abcde) -> VAL.s (abcde)
	0*VAL.u (abcde) -> VAL.s (abcde)
	VAL.s -> VALsink
	0*PHE (abcdefghi) -> PHE.s (abcdefghi)
	0*PHE.u (abcdefghi) -> PHE.s (abcdefghi)
	PHE.s -> PHEsink

## Sheet: Amino acid fragments
Known fragments
Amino acid	fragment	m/z	Carbon skeleton	Chemical formula
Ala	M-85	232	[2-3]	C10H26NOSi2
Ala	M-57	260	[1-2-3]	C11H26NO2Si2
Gly	M-15	288	[1-2]	C13H30NO2Si2
Ser	M-159	288	[2-3]	C14H34NOSi2
Ser	M-85	362	[2-3]	C16H40NO2Si3
Ser	M-57	390	[1-2-3]	C17H40NO3Si3
Asp	M-57	418	[1-2-3-4]	C18H40NO4Si3
Asp	M-15	460	[1-2-3-4]	C21H46NO4Si3
Val	M-85	260	[2-3-4-5]	C12H30NOSi2
Val	M-57	288	[1-2-3-4-5]	C13H30NO2Si2
Ile	M-15	344	[1-2-3-4-5-6]	C17H38NO2Si2
Thr	M-57	404	[1-2-3-4]	C18H42NO32Si3
Phe	f302	302	[1-2]	C14H32NO2Si2
Phe	M-57	336	[1-2-3-4-5-6-7-8-9]	C17H302NO2Si2
Glu	M-85	404	[2-3-4-5]	C18H42NO3Si3
Glu	M-15	474	[1-2-3-4-5]	C22H48NO4Si3
Tyr	M-57	466	[1-2-3-4-5-6-7-8-9]	C23H44NO3Si3
Novel fragments (product ion)
Amino acid	m/z (precursor)	m/z (product)	Carbon skeleton	Chemical formula
Ala	260	232	[2-3]	C10H26NOSi2
Gly	246	218	[2]	C9H24NOSi2
Pro	286	258	[2-3-4-5]	C12H28NOSi2
Ser	f302	218	[2]	C9H24NOSi2
Asp	418	103	[1]	C3H7O2Si
Glu	330	170	[2-3-4]	C9H20NSi
Val	288	260	[2-3-4-5]	C12H30NOSi2
Val	f302	218	[2]	C9H24NOSi2
Leu	302	274	[2-3-4-5-6]	C13H32NOSi2
Ile	302	274	[2-3-4-5-6]	C13H32NOSi2
Ile	302	200	[2-3-4-5-6]	C11H26NSi
Lys	f302	218	[2]	C9H24NOSi2

## Sheet: Culture profiles
				Estimated specific rate by 13C-MFA
		Measured specific rate	SD	Known MS-fragments	Known MS fragments + novel MS/MS fragments
	Specific growth rate (h-1)	0.55	0.01	fixed	fixed
	Glucose uptake (mmol*g DW-1* h-1)	6.77	1.35	5.0481	4.7461
	Acetate production (mmol*g DW-1* h-1)	0.86	0.17	0.8771	0.8768

## Sheet: Tracer purity
	Tracer	Tracer purity
		specified on package	measured
	[U13C] Glc	0.99	0.984
	[1-13C] Glc	0.99	0.985

## Sheet: M9 medium
	Composition of M9 growth medium
	component	amount
	Na2SO4	2 g
	(NH4)SO4	3.68 g
	NH4Cl	0.5 g
	K2HPO4	14.6 g
	Na2HPO4	3.19 g
	MgSO4 (25% m/v)	2 ml
	C6H12O6 (50% m/v)	4 ml
	Thiamine (2% m/v)	0.5 ml
	trace element solution	3 ml
	dH2O	ad 1 L
	Composition of trace element solution
	component	amount
	CaCl2 x 2 H2O	0.662 g
	ZnSO4 x 7 H2O	0.18 g
	MnSO4 x 7 H2O	0.1639 g
	Na2-EDTA x 2 H2O	11.126 g
	FeCl3	8.35 g
	CuSO4 x 5 H2O	0.16 g
	CoCl2 x 6 H2O	0.18 g
	dH2O	ad 1 L

## Sheet: χ²-tests
Used fragments	Number of fitted free flux	DOF	Expected SSR (upper treshold, 95.0% conf.)	Minimized SSR	Comment
Known MS-fragments	37	35	53.2	26.2	The fit is accepted
Known MS-fragments + novel MS/MS-fragments	37	68	92.7	84.4	The fit is accepted

## Sheet: Flux distributions & CI
		Known MS-fragments						Known MS-fragments								Known MS-fragments + novel MS/MSfragments
		95% Conf. Interval (lower bound)	Best fit	95% Conf. Interval (upper bound)				95% Conf. Interval (lower bound)	Best fit	95% Conf. Interval (upper bound)						95% Conf. Interval (lower bound)	Best fit	95% Conf. Interval (upper bound)
Glycolysis						Glycolysis								Glycolysis
v1	GLC.ext + PEP -> G6P + PYR	94.2236	100	105.452		v1	GLC.ext + PEP -> G6P + PYR	94.2236	100	105.452				v1	GLC.ext + PEP -> G6P + PYR	96.2011	100	104.083
v2	G6P <-> F6P (net)	64.6342	68.5387	73.1661		v2	G6P <-> F6P (net)	64.6342	68.5387	73.1661				v2	G6P <-> F6P (net)	68.8692	72.1139	75.3929
v3	F6P -> FBP	75.4482	79.9707	85.0181		v3	F6P -> FBP	75.4482	79.9707	85.0181				v3	F6P -> FBP	76.7472	80.2975	83.9619
v4	FBP <-> GAP + GAP (net)	75.4482	79.9707	85.0181		v4	FBP <-> GAP + GAP (net)	75.4482	79.9707	85.0181				v4	FBP <-> GAP + GAP (net)	76.7472	80.2975	83.9619
v5	GAP <-> PGA (net)	152.869	163.018	173.487		v5	GAP <-> PGA (net)	152.869	163.018	173.487				v5	GAP <-> PGA (net)	154.957	162.266	169.721
v6	PGA <-> PEP (net)	136.214	146.528	156.988		v6	PGA <-> PEP (net)	136.214	146.528	156.988				v6	PGA <-> PEP (net)	137.089	144.405	152.115
v7	PEP -> PYR	11.3389	17.3848	22.1806		v7	PEP -> PYR	106.283	117.382	126.18				v7	PEP -> PYR	106.205	113.592	121.921
Pentose phosphate pathway						Pentose phosphate pathway								Pentose phosphate pathway
v8	G6P -> PG6	23.4524	29.2288	31.8139		v8	G6P -> PG6	23.4524	29.2288	31.8139				v8	G6P -> PG6	22.8145	25.5115	28.3448
v9	PG6 -> P5P + CO2	23.2622	29.1773	31.8139		v9	PG6 -> P5P + CO2	23.2622	29.1773	31.8139				v9	PG6 -> P5P + CO2	21.6536	25.0669	28.2078
v10	P5P <-> GAP + TK_C2 (net)	8.26251	12.2066	13.9637		v10	P5P <-> GAP + TK_C2 (net)	8.26251	12.2066	13.9637				v10	P5P <-> GAP + TK_C2 (net)	6.72974	9.00529	11.0994
v11	F6P <-> E4P + TK_C2 (net)	-5.30893	-4.43137	-2.45835		v11	F6P <-> E4P + TK_C2 (net)	-5.30893	-4.43137	-2.45835				v11	F6P <-> E4P + TK_C2 (net)	-3.64931	-2.72434	-1.58653
v12	S7P <-> P5P + TK_C2 (net)	-8.65474	-7.7752	-5.80416		v12	S7P <-> P5P + TK_C2 (net)	-8.65474	-7.7752	-5.80416				v12	S7P <-> P5P + TK_C2 (net)	-7.20592	-6.28095	-5.14306
v13	F6P <-> GAP + TK_C3 (net)	-8.65474	-7.7752	-5.80416		v13	F6P <-> GAP + TK_C3 (net)	-8.65474	-7.7752	-5.80416				v13	F6P <-> GAP + TK_C3 (net)	-7.20592	-6.28095	-5.14306
v14	S7P <-> E4P + TK_C3 (net)	5.80416	7.7752	8.65474		v14	S7P <-> E4P + TK_C3 (net)	5.80416	7.7752	8.65474				v14	S7P <-> E4P + TK_C3 (net)	5.14317	6.28095	7.32797
TCA cycle						TCA cycle								TCA cycle
v15	PYR -> AcCoA + CO2	75.8365	87.4012	97.2188		v15	PYR -> AcCoA + CO2	75.8365	87.4012	97.2188				v15	PYR -> AcCoA + CO2	73.8838	81.2077	89.5158
v16	OAA + AcCoA -> CIT	22.9116	30.9225	39.0503		v16	OAA + AcCoA -> CIT	22.9116	30.9225	39.0503				v16	OAA + AcCoA -> CIT	20.0375	21.8327	25.4161
v17	CIT <-> ICIT (net)	22.9116	30.9225	39.0503		v17	CIT <-> ICIT (net)	22.9116	30.9225	39.0503				v17	CIT <-> ICIT (net)	20.0375	21.8327	25.4161
v18	ICIT <-> OGA + CO2 (net)	15.7584	23.1513	34.2624		v18	ICIT <-> OGA + CO2 (net)	15.7584	23.1513	34.2624				v18	ICIT <-> OGA + CO2 (net)	12.9854	14.9091	17.572
v19	OGA -> SUCC + CO2	7.06404	14.4569	25.568		v19	OGA -> SUCC + CO2	7.06404	14.4569	25.568				v19	OGA -> SUCC + CO2	3.73781	5.66149	8.32455
v20	SUCC <-> FUM (net)	14.2172	22.2282	30.356		v20	SUCC <-> FUM (net)	14.2172	22.2282	30.356				v20	SUCC <-> FUM (net)	10.7899	12.5851	16.1687
v21	FUM <-> MAL (net)	14.2172	22.2282	30.356		v21	FUM <-> MAL (net)	14.2172	22.2282	30.356				v21	FUM <-> MAL (net)	10.7899	12.5851	16.1687
v22	MAL -> OAA	19.5004	29.1694	34.6962		v22	MAL -> OAA	19.5004	29.1694	34.6962				v22	MAL -> OAA	17.3743	19.5108	24.5417
Anaplerotic reactions						Anaplerotic reactions								Anaplerotic reactions
v23	MAL -> PYR + CO2	0	0.830015	5.58824		v23	MAL -> PYR + CO2	0	0.830015	5.58824				v23	MAL -> PYR + CO2	0	-8.02722e-05	2.22288
v24	PEP + CO2 <-> OAA (net)	18.2623	21.8993	30.148		v24	PEP + CO2 -> OAA	23.0122	34.2617	42.5102				v24	PEP + CO2 -> OAA	22.1082	23.1048	28.408
v25	OAA -> PEP + CO2	0	1.82952e-05	7.98914		v25	OAA -> PEP + CO2	0	12.3628	20.3379				v25	OAA -> PEP + CO2	0	2.10695e-06	6.44937
Acetate metabolism						Acetate metabolism								Acetate metabolism
v26	AcCoA -> AC	10.7922	17.3749	23.9555		v26	AcCoA -> AC	10.7922	17.3749	23.9555				v26	AcCoA -> AC	11.4684	18.4741	25.4778
Amino acid biosynthesis						Amino acid biosynthesis								Amino acid biosynthesis
v27	OGA <-> GLU (net)	7.73558	7.73558	7.73558		v27	OGA <-> GLU (net)	7.73558	7.73558	7.73558				v27	OGA <-> GLU (net)	8.22781	8.22781	8.22781
v28	GLU -> PRO	2.28799	2.28799	2.28799		v28	GLU -> PRO	2.28799	2.28799	2.28799				v28	GLU -> PRO	2.43358	2.43358	2.43358
v29	OAA -> ASP	15.7643	16.4418	16.9331		v29	OAA -> ASP	15.7643	16.4418	16.9331				v29	OAA -> ASP	16.7675	16.8412	17.3511
v30	PYR <-> ALA (net)	5.31685	5.31685	5.31685		v30	PYR <-> ALA (net)	5.31685	5.31685	5.31685				v30	PYR <-> ALA (net)	5.65517	5.65517	5.65517
v31	PGA -> SER	9.46693	9.71257	10.0513		v31	PGA -> SER	9.46693	9.71257	10.0513				v31	PGA -> SER	10.398	10.6551	10.6909
v32	SER <-> GLY + C1 (net)	6.28553	6.53117	6.86991		v32	SER <-> GLY + C1 (net)	6.28553	6.53117	6.86991				v32	SER <-> GLY + C1 (net)	7.01418	7.27123	7.30705
v33	THR -> GLY + AcCoA	-1.09964e-15	0.677483	1.16876		v33	THR -> GLY + AcCoA	-1.09964e-15	0.677483	1.16876				v33	THR -> GLY + AcCoA	1.16961e-15	0.0716378	0.583637
v34	GLY -> C1 + CO2	0.528912	0.867653	1.11329		v34	GLY -> C1 + CO2	0.528912	0.867653	1.11329				v34	GLY -> C1 + CO2	0.562567	0.598386	0.853332
v35	SER -> CYS	0.946891	0.946891	0.946891		v35	SER -> CYS	0.946891	0.946891	0.946891				v35	SER -> CYS	1.00714	1.00714	1.00714
v36	ASP + PYR -> LYS + CO2	3.55183	3.55183	3.55183		v36	ASP + PYR -> LYS + CO2	3.55183	3.55183	3.55183				v36	ASP + PYR -> LYS + CO2	3.77784	3.77784	3.77784
v37	ASP -> THR	5.63182	6.3093	6.80058		v37	ASP -> THR	5.63182	6.3093	6.80058				v37	ASP -> THR	5.99018	6.06393	6.57382
v38	ASP + C1 -> MET	1.5907	1.5907	1.5907		v38	ASP + C1 -> MET	1.5907	1.5907	1.5907				v38	ASP + C1 -> MET	1.69192	1.69192	1.69192
v39	AKV -> VAL	4.37987	4.37987	4.37987		v39	AKV -> VAL	4.37987	4.37987	4.37987				v39	AKV -> VAL	4.65856	4.65856	4.65856
v40	PYR + PYR -> AKV + CO2	9.04301	9.04301	9.04301		v40	PYR + PYR -> AKV + CO2	9.04301	9.04301	9.04301				v40	PYR + PYR -> AKV + CO2	9.61842	9.61842	9.61842
v41	AKV + AcCoA -> LEU + CO2	4.66314	4.66314	4.66314		v41	AKV + AcCoA -> LEU + CO2	4.66314	4.66314	4.66314				v41	AKV + AcCoA -> LEU + CO2	4.95986	4.95986	4.95986
v42	THR + PYR -> ILE + CO2	3.00707	3.00707	3.00707		v42	THR + PYR -> ILE + CO2	3.00707	3.00707	3.00707				v42	THR + PYR -> ILE + CO2	3.19842	3.19842	3.19842
v43	SHIK + PEP -> PHE + CO2	3.34383	3.34383	3.34383		v43	SHIK + PEP -> PHE + CO2	3.34383	3.34383	3.34383				v43	SHIK + PEP -> PHE + CO2	3.5566	3.5566	3.5566
v44	PHE -> TYR	1.42628	1.42628	1.42628		v44	PHE -> TYR	1.42628	1.42628	1.42628				v44	PHE -> TYR	1.51704	1.51704	1.51704
v45	P5P + C1 -> HIS	0.980567	0.980567	0.980567		v45	P5P + C1 -> HIS	0.980567	0.980567	0.980567				v45	P5P + C1 -> HIS	1.04296	1.04296	1.04296
v46	E4P + PEP -> SHIK	3.34383	3.34383	3.34383		v46	E4P + PEP -> SHIK	3.34383	3.34383	3.34383				v46	E4P + PEP -> SHIK	3.5566	3.5566	3.5566
Glyoxylate cyle						Glyoxylate cyle								Glyoxylate cyle
v47	ICIT -> GLX + SUCC	3.55381	7.77124	11.3785		v47	ICIT -> GLX + SUCC	3.55381	7.77124	11.3785				v47	ICIT -> GLX + SUCC	5.9059	6.92569	8.77544
v48	GLX + AcCoA -> MAL	3.55381	7.77124	11.3785		v48	GLX + AcCoA -> MAL	3.55381	7.77124	11.3785				v48	GLX + AcCoA -> MAL	5.9059	6.92569	8.77544
Entner-Doudoroff pathway						Entner-Doudoroff pathway								Entner-Doudoroff pathway
v49	PG6 -> KDPG	1.09964e-15	0.0515045	1.26978		v49	PG6 -> KDPG	1.09964e-15	0.0515045	1.26978				v49	PG6 -> KDPG	5.84817e-16	0.442469	1.52125
v50	KDPG -> PYR + GAP	0	0.0515045	1.26978		v50	KDPG -> PYR + GAP	0	0.0515045	1.26978				v50	KDPG -> PYR + GAP	0	0.442469	1.52125
Biomass formation						Biomass formation								Biomass formation
v51	0.205*G6P + 0.071*F6P + 0.754*P5P + 0.129*GAP + 0.622*PGA + 0.051*PEP + 0.083*PYR + 2.51*AcCoA + 0.088*OGA + 0.34*OAA + 0.488*ALA + 0.458*ASP + 0.087*CYS + 0.5*GLU + 0.582*GLY + 0.09*HIS + 0.276*ILE + 0.428*LEU + 0.326*LYS + 0.146*MET + 0.176*PHE + 0.21*PRO + 0.205*SER + 0.241*THR + 0.131*TYR + 0.402*VAL + 0.443*C1 -> Biomass	10.8952	10.8952	10.8952		v51	0.205*G6P + 0.071*F6P + 0.754*P5P + 0.129*GAP + 0.622*PGA + 0.051*PEP + 0.083*PYR + 2.51*AcCoA + 0.088*OGA + 0.34*OAA + 0.488*ALA + 0.458*ASP + 0.087*CYS + 0.5*GLU + 0.582*GLY + 0.09*HIS + 0.276*ILE + 0.428*LEU + 0.326*LYS + 0.146*MET + 0.176*PHE + 0.21*PRO + 0.205*SER + 0.241*THR + 0.131*TYR + 0.402*VAL + 0.443*C1 -> Biomass	10.8952	10.8952	10.8952				v51	0.205*G6P + 0.071*F6P + 0.754*P5P + 0.129*GAP + 0.622*PGA + 0.051*PEP + 0.083*PYR + 2.51*AcCoA + 0.088*OGA + 0.34*OAA + 0.488*ALA + 0.458*ASP + 0.087*CYS + 0.5*GLU + 0.582*GLY + 0.09*HIS + 0.276*ILE + 0.428*LEU + 0.326*LYS + 0.146*MET + 0.176*PHE + 0.21*PRO + 0.205*SER + 0.241*THR + 0.131*TYR + 0.402*VAL + 0.443*C1 -> Biomass	11.5885	11.5885	11.5885
Transport						Transport								Transport
v52	AC -> AC.ext	10.7922	17.3749	23.9555		v52	AC -> AC.ext	10.7922	17.3749	23.9555				v52	AC -> AC.ext	11.4684	18.4741	25.4778
v53	CO2 -> CO2.ext	128.551	157.592	184.285		v53	CO2 -> CO2.ext	128.551	157.592	184.285				v53	CO2 -> CO2.ext	119.268	129.452	144.037
CO2 exchange						CO2 exchange								CO2 exchange
v54	CO2.u + CO2 -> CO2 + CO2.extCO_exch	169.703	276.878	484.729		v54	CO2.u + CO2 -> CO2 + CO2.extCO_exch	169.703	276.878	484.729				v54	CO2.u + CO2 -> CO2 + CO2.extCO_exch	124.351	183.209	287.986

## Sheet: Measured & estimated MID
															Dez										Dez
														Known MS-fragments										Known MS-fragments + novel MS/MSfragments
		Known fragments only				Known fragmens + novel fragments				Fragment			Peak	Mesured MID	Estimated MID	SD				Fragment			Peak	Mesured MID	Estimated MID	SD
		Mesured MID	Estimated MID	SD		Mesured MID	Estimated MID	SD	ala232_sim1	Ala	M-85	232	M0	0.4993	0.4991	0.004			ala232_sim1_schlecht	Ala	M-85	232	M0	0.4993	0.5017	0.004
Ala [M-57]+	M	0.28	0.28	0.004		0.28	0.279	0.004					M1	0.3312	0.3332	0.004							M1	0.3312	0.3311	0.004
	M+1	0.225	0.228	0.004		0.225	0.229	0.004					M2	0.1695	0.166	0.004							M2	0.1695	0.1622	0.004
	M+2	0.047	0.046	0.004		0.047	0.046	0.004	ala260_sim1	Ala	M-57	260	M0	0.4864	0.4866	0.004			ala260_sim1	Ala	M-57	260	M0	0.4864	0.4859	0.004
	M+3	0.449	0.446	0.004		0.449	0.445	0.004					M1	0.3312	0.332	0.004							M1	0.3312	0.333	0.004
Ala [M-85]+	M	0.294	0.293	0.004		0.294	0.293	0.004					M2	0.0279	0.0254	0.004							M2	0.0279	0.0226	0.004
	M+1	0.234	0.237	0.004		0.234	0.236	0.004					M3	0.1545	0.1525	0.004							M3	0.1545	0.1528	0.004
	M+2	0.472	0.47	0.004		0.472	0.471	0.004	gly288_sim1	Gly	M-15	288	M0	0.809	0.809	0.004			gly288_sim1	Gly	M-15	288	M0	0.809	0.8086	0.004
Asp [M-57]+	M	0.133	0.133	0.004		0.133	0.133	0.004					M1	0.0383	0.037	0.004							M1	0.0383	0.0367	0.004
	M+1	0.212	0.21	0.004		0.212	0.21	0.004					M2	0.1526	0.1529	0.004							M2	0.1526	0.1553	0.004
	M+2	0.193	0.195	0.004		0.193	0.194	0.004	ser288_sim2	Ser	M-159	288	M0	0.4995	0.498	0.004			ser288_sim2	Ser	M-159	288	M0	0.4995	0.4995	0.004
	M+3	0.26	0.259	0.004		0.26	0.26	0.004					M1	0.3545	0.3554	0.004							M1	0.3545	0.3542	0.004
	M+4	0.202	0.203	0.004		0.202	0.203	0.004					M2	0.1459	0.1489	0.004							M2	0.1459	0.1469	0.004
Asp [M-85]+	M	0.177	0.177	0.004		0.177	0.177	0.004	ser362_sim2	Ser	M-85	362	M0	0.4982	0.4977	0.004			ser362_sim2	Ser	M-85	362	M0	0.4982	0.4992	0.004
	M+1	0.25	0.25	0.004		0.25	0.25	0.004					M1	0.3555	0.3551	0.004							M1	0.3555	0.3539	0.004
	M+2	0.279	0.279	0.004		0.279	0.279	0.004					M2	0.1463	0.1488	0.004							M2	0.1463	0.1468	0.004
	M+3	0.294	0.294	0.004		0.294	0.293	0.004	ser390_sim1	Ser	M-57	390	M0	0.4869	0.4889	0.004			ser390_sim1	Ser	M-57	390	M0	0.4869	0.4888	0.004
Asp [f302]+	M	0.34	0.339	0.004		0.34	0.34	0.004					M1	0.3426	0.3399	0.004							M1	0.3426	0.3402	0.004
	M+1	0.243	0.243	0.004		0.243	0.243	0.004					M2	0.0297	0.0342	0.004							M2	0.0297	0.0361	0.004
	M+2	0.418	0.417	0.004		0.418	0.418	0.004					M3	0.1409	0.1395	0.004							M3	0.1409	0.1384	0.004
Glu [M-57]+	M	0.058	0.058	0.004		0.058	0.058	0.004	asp418_sim1	Asp	M-57	418	M0	0.3477	0.3488	0.004			asp418_sim1	Asp	M-57	418	M0	0.3477	0.3495	0.004
	M+1	0.112	0.112	0.004		0.112	0.112	0.004					M1	0.3396	0.3416	0.004							M1	0.3396	0.3424	0.004
	M+2	0.215	0.217	0.004		0.215	0.217	0.004					M2	0.1619	0.1588	0.004							M2	0.1619	0.1582	0.004
	M+3	0.269	0.271	0.004		0.269	0.271	0.004					M3	0.1285	0.1239	0.004							M3	0.1285	0.12	0.004
	M+4	0.205	0.202	0.004		0.205	0.202	0.004					M4	0.0223	0.0219	0.004							M4	0.0223	0.023	0.004
	M+5	0.142	0.139	0.004		0.142	0.139	0.004	asp460_sim1	Asp	M-15	460	M0	0.3516	0.3505	0.004			asp460_sim1	Asp	M-15	460	M0	0.3516	0.3512	0.004
Glu [M-85]+	M	0.078	0.078	0.004		0.078	0.078	0.004					M1	0.3437	0.3433	0.004							M1	0.3437	0.3442	0.004
	M+1	0.146	0.147	0.004		0.146	0.146	0.004					M2	0.1571	0.1596	0.004							M2	0.1571	0.159	0.004
	M+2	0.312	0.311	0.004		0.312	0.311	0.004					M3	0.1234	0.1246	0.004							M3	0.1234	0.1206	0.004
	M+3	0.253	0.255	0.004		0.253	0.255	0.004					M4	0.0243	0.022	0.004							M4	0.0243	0.0231	0.004
	M+4	0.21	0.209	0.004		0.21	0.21	0.004	val260_sim2	Val	M-85	260	M0	0.2734	0.2732	0.004			val260_sim2	Val	M-85	260	M0	0.2734	0.2744	0.004
Phe [M-85]+	M	0.037	0.038	0.004		0.037	0.038	0.004					M1	0.3188	0.3192	0.004							M1	0.3188	0.3201	0.004
	M+1	0.056	0.056	0.004		0.056	0.055	0.004					M2	0.2706	0.2704	0.004							M2	0.2706	0.2687	0.004
	M+2	0.128	0.128	0.004		0.128	0.127	0.004					M3	0.1114	0.111	0.004							M3	0.1114	0.1096	0.004
	M+3	0.137	0.137	0.004		0.137	0.137	0.004					M4	0.0257	0.0276	0.004							M4	0.0257	0.0268	0.004
	M+4	0.17	0.171	0.004		0.17	0.17	0.004	val288_sim1	Val	M-57	288	M0	0.268	0.2683	0.004			val288_sim1	Val	M-57	288	M0	0.268	0.268	0.004
	M+5	0.139	0.139	0.004		0.139	0.139	0.004					M1	0.3171	0.3158	0.004							M1	0.3171	0.3171	0.004
	M+6	0.154	0.155	0.004		0.154	0.156	0.004					M2	0.2017	0.2015	0.004							M2	0.2017	0.2001	0.004
	M+7	0.104	0.104	0.004		0.104	0.104	0.004					M3	0.1359	0.1375	0.004							M3	0.1359	0.1372	0.004
	M+8	0.075	0.073	0.004		0.075	0.073	0.004					M4	0.053	0.0555	0.004							M4	0.053	0.0556	0.004
Phe [f302]+	M	0.495	0.495	0.004		0.495	0.494	0.004					M5	0.0243	0.0255	0.004							M5	0.0243	0.0254	0.004
	M+1	0.053	0.054	0.004		0.053	0.055	0.004	ile344_sim1	Ile	M-15	344	M0	0.2127	0.2127	0.004			ile344_sim1	Ile	M-15	344	M0	0.2127	0.2121	0.004
	M+2	0.452	0.451	0.004		0.452	0.451	0.004					M1	0.2727	0.2701	0.004							M1	0.2727	0.2717	0.004
Gly [M-57]+	M	0.483	0.483	0.004		0.483	0.483	0.004					M2	0.2386	0.2421	0.004							M2	0.2386	0.2424	0.004
	M+1	0.066	0.066	0.004		0.066	0.067	0.004					M3	0.1665	0.1674	0.004							M3	0.1665	0.1655	0.004
	M+2	0.45	0.45	0.004		0.45	0.45	0.004					M4	0.0825	0.0775	0.004							M4	0.0825	0.0766	0.004
Gly [M-85]+	M	0.514	0.514	0.004		0.514	0.514	0.004					M5	0.0241	0.0276	0.004							M5	0.0241	0.0272	0.004
	M+1	0.486	0.486	0.004		0.486	0.486	0.004					M6	0.0029	0.0036	0.004							M6	0.0029	0.0037	0.004
Ile [M-85]+	M	0.058	0.058	0.004		0.058	0.058	0.004	thr404_sim1	Thr	M-57	404	M0	0.3554	0.3554	0.004			thr404_sim1	Thr	M-57	404	M0	0.3554	0.3554	0.004
	M+1	0.112	0.112	0.004		0.112	0.112	0.004					M1	0.3396	0.34	0.004							M1	0.3396	0.3414	0.004
	M+2	0.216	0.217	0.004		0.216	0.217	0.004					M2	0.1573	0.1581	0.004							M2	0.1573	0.1577	0.004
	M+3	0.271	0.271	0.004		0.271	0.271	0.004					M3	0.1251	0.1233	0.004							M3	0.1251	0.1196	0.004
	M+4	0.204	0.202	0.004		0.204	0.202	0.004					M4	0.0226	0.0218	0.004							M4	0.0226	0.0229	0.004
	M+5	0.14	0.139	0.004		0.14	0.139	0.004	phe302_sim2	Phe	f302	302	M0	0.807	0.8071	0.004			phe302_sim2	Phe	f302	302	M0	0.807	0.8075	0.004
Ser [M-57]+	M	0.247	0.246	0.004		0.247	0.246	0.004					M1	0.0365	0.0365	0.004							M1	0.0365	0.0352	0.004
	M+1	0.259	0.264	0.004		0.259	0.264	0.004					M2	0.1565	0.1559	0.004							M2	0.1565	0.1541	0.004
	M+2	0.088	0.087	0.004		0.088	0.087	0.004	phe336_sim1	Phe	M-57	336	M0	0.1829	0.1828	0.004			phe336_sim1	Phe	M-57	336	M0	0.1829	0.1824	0.004
	M+3	0.406	0.403	0.004		0.406	0.403	0.004					M1	0.2326	0.2326	0.004							M1	0.2326	0.2328	0.004
Ser [M-85]+	M	0.263	0.264	0.004		0.263	0.264	0.004					M2	0.1913	0.189	0.004							M2	0.1913	0.189	0.004
	M+1	0.316	0.314	0.004		0.316	0.314	0.004					M3	0.1489	0.1496	0.004							M3	0.1489	0.1492	0.004
	M+2	0.42	0.423	0.004		0.42	0.422	0.004					M4	0.1119	0.1123	0.004							M4	0.1119	0.1124	0.004
Val [M-57]+	M	0.092	0.092	0.004		0.092	0.092	0.004					M5	0.074	0.0766	0.004							M5	0.074	0.0769	0.004
	M+1	0.132	0.132	0.004		0.132	0.131	0.004					M6	0.0342	0.0366	0.004							M6	0.0342	0.0366	0.004
	M+2	0.196	0.197	0.004		0.196	0.196	0.004					M7	0.0161	0.0183	0.004							M7	0.0161	0.0185	0.004
	M+3	0.247	0.246	0.004		0.247	0.247	0.004					M8	0.0062	0.0072	0.004							M8	0.0062	0.0073	0.004
	M+4	0.125	0.126	0.004		0.125	0.126	0.004					M9	0.0019	0.0025	0.004							M9	0.0019	0.0025	0.004
	M+5	0.207	0.208	0.004		0.207	0.208	0.004	glu404_sim2	Glu	M-85	404	M0	0.2345	0.2348	0.004			glu404_sim2	Glu	M-85	404	M0	0.2345	0.2344	0.004
Val [M-85]+	M	0.093	0.094	0.004		0.093	0.094	0.004					M1	0.3316	0.3332	0.004							M1	0.3316	0.332	0.004
	M+1	0.136	0.137	0.004		0.136	0.137	0.004					M2	0.2857	0.2835	0.004							M2	0.2857	0.2847	0.004
	M+2	0.324	0.328	0.004		0.324	0.328	0.004					M3	0.1229	0.1225	0.004							M3	0.1229	0.1237	0.004
	M+3	0.224	0.221	0.004		0.224	0.221	0.004					M4	0.0253	0.0273	0.004							M4	0.0253	0.0277	0.004
	M+4	0.223	0.22	0.004		0.223	0.22	0.004	glu474_sim1	Glu	M-15	474	M0	0.2069	0.2067	0.004			glu474_sim1	Glu	M-15	474	M0	0.2069	0.2076	0.004
Tyr [f302]+	M	0.492	0.493	0.004		0.492	0.493	0.004					M1	0.2979	0.2964	0.004							M1	0.2979	0.2967	0.004
	M+1	0.055	0.054	0.004		0.055	0.055	0.004					M2	0.2775	0.2823	0.004							M2	0.2775	0.2812	0.004
	M+2	0.452	0.453	0.004		0.452	0.453	0.004					M3	0.1554	0.1509	0.004							M3	0.1554	0.1512	0.004
Ala [f103]+	M	-	-	0.004		0.514	0.515	0.004					M4	0.0512	0.0484	0.004							M4	0.0512	0.0484	0.004
	M+1	-	-	0.004		0.486	0.485	0.004					M5	0.011	0.007	0.004							M5	0.011	0.0072	0.004
Gly [f103]+	M	-	-	0.004		0.517	0.518	0.004	tyr446_sim1	Tyr	M-57	466	M0	0.188	0.188	0.004			tyr446_sim1	Tyr	M-57	466	M0	0.188	0.188	0.004
	M+1	-	-	0.004		0.483	0.482	0.004					M1	0.2334	0.2324	0.004							M1	0.2334	0.2325	0.004
Ile [f218]+	M	-	-	0.004		0.409	0.409	0.004					M2	0.1933	0.1888	0.004							M2	0.1933	0.1888	0.004
	M+1	-	-	0.004		0.591	0.591	0.004					M3	0.1482	0.1494	0.004							M3	0.1482	0.149	0.004
Ser [f218]+	M	-	-	0.004		0.514	0.516	0.004					M4	0.1092	0.1122	0.004							M4	0.1092	0.1123	0.004
	M+1	-	-	0.004		0.486	0.484	0.004					M5	0.0718	0.0765	0.004							M5	0.0718	0.0768	0.004
Phe [f218]+	M	-	-	0.004		0.523	0.523	0.004					M6	0.0331	0.0365	0.004							M6	0.0331	0.0365	0.004
	M+1	-	-	0.004		0.477	0.477	0.004					M7	0.0155	0.0183	0.004							M7	0.0155	0.0184	0.004
Tyr [f218]+	M	-	-	0.004		0.525	0.525	0.004					M8	0.0056	0.0072	0.004							M8	0.0056	0.0073	0.004
	M+1	-	-	0.004		0.475	0.475	0.004					M9	0.0019	0.0025	0.004							M9	0.0019	0.0025	0.004
Met [f170]+	M	-	-	0.004		0.174	0.174	0.004											ala_pmid_260to232	Ala	260	232	M0	0.5071	0.5052	0.004
	M+1	-	-	0.004		0.25	0.251	0.004															M1	0.3315	0.3334	0.004
	M+2	-	-	0.004		0.282	0.28	0.004															M2	0.1614	0.1633	0.004
	M+3	-	-	0.004		0.294	0.294	0.004											gly_pmid_246to218	Gly	246	218	M0	0.8277	0.8282	0.004
Glu [f170]+	M	-	-	0.004		0.081	0.081	0.004															M1	0.1723	0.1701	0.004
	M+1	-	-	0.004		0.255	0.254	0.004											pro_pmid_286to258	Pro	286	258	M0	0.2437	0.2437	0.004
	M+2	-	-	0.004		0.354	0.356	0.004															M1	0.3315	0.3298	0.004
	M+3	-	-	0.004		0.31	0.309	0.004															M2	0.2832	0.2828	0.004
																							M3	0.1186	0.1229	0.004
																							M4	0.0231	0.0276	0.004
																			ser_pmid_302to218	Ser	f302	218	M0	0.8419	0.8391	0.004
																							M1	0.1581	0.1719	0.004
																			asp_pmid_418to103	Asp	418	103	M0	0.8059	0.8045	0.004
																							M1	0.1941	0.1999	0.004
																			glu_pmid_330to170	Glu	330	170	M0	0.2403	0.2398	0.004
																							M1	0.4035	0.4012	0.004
																							M2	0.2841	0.2845	0.004
																							M3	0.072	0.0833	0.004
																			val_pmid_288to260	Val	288	260	M0	0.2754	0.2756	0.004
																							M1	0.3212	0.3214	0.004
																							M2	0.2716	0.2698	0.004
																							M3	0.1076	0.11	0.004
																							M4	0.0243	0.027	0.004
																			val_pmid_302to218	Val	f302	218	M0	0.8356	0.8345	0.004
																							M1	0.1644	0.1698	0.004
																			leu_pmid_302to274	Leu	302	274	M0	0.1625	0.1625	0.004
																							M1	0.2761	0.2757	0.004
																							M2	0.2969	0.2957	0.004
																							M3	0.1892	0.19	0.004
																							M4	0.0646	0.0685	0.004
																							M5	0.0107	0.0135	0.004
																			ile_pmid_302to274	Ile	302	274	M0	0.2175	0.2214	0.004
																							M1	0.2956	0.2914	0.004
																							M2	0.2706	0.2761	0.004
																							M3	0.1551	0.1485	0.004
																							M4	0.0512	0.0476	0.004
																							M5	0.01	0.0071	0.004
																			ile_pmid_302to200	Ile	302	200	M0	0.2252	0.2219	0.004
																							M1	0.2935	0.292	0.004
																							M2	0.2692	0.2768	0.004
																							M3	0.155	0.1488	0.004
																							M4	0.0477	0.0477	0.004
																							M5	0.0094	0.0071	0.004
																			lys_pmid_302to218	Lys	f302	218	M0	0.8373	0.8373	0.004
																							M1	0.1627	0.1627	0.004

## Sheet: Estimated Gvalue
	Used amino acid fragments	Known MS-fragments	Known MS-fragments + novel MS/MSfragments
	ALA	0.9781	0.972
	ASP	0.9789	0.9776
	GLU	0.9636	0.9605
	GLY	0.9352	0.9565
	ILE	0.9425	0.9435
	LEU	0.9853	0.9527
	LYS	0.9352	0.9352
	PRO	0.9832	0.9501
	SER	0.9732	0.9591
	THR	0.9708	0.9707
	TYR	0.9477	0.9468
	VAL	0.9555	0.9546
	PHE	0.9528	0.9523
